# Supplementary material for: Monitoring TRPC7 Conformational Changes by BRET Following GPCR Activation
Source: Int J Mol Sci. 2022 Feb 24;23(5):2502. doi: 10.3390/ijms23052502 (PMC8910688; doi:10.3390/ijms23052502)
Supplement: Supplementary file 1 [file ijms-23-02502-s001.zip]

Archive with 1 entries (1 files):
- ijms-1476538-supplementary.pdf
